# Supplementary material for: Epigenetic therapy for ovarian cancer: promise and progress
Source: Clin Epigenetics. 2019 Jan 15;11:7. doi: 10.1186/s13148-018-0602-0 (PMC6334391; doi:10.1186/s13148-018-0602-0)
Supplement: Supplementary file 1 — Completed and ongoing clinical trials utilizing epigenetic modifiers in ovarian cancer. (XLSX 17 kb) [file 13148_2018_602_MOESM1_ESM.xlsx]

## Sheet: trials
Trial number	Status	Title	Drug and Schedule	Study Type
NCT00842582	withdrawn	Azacitidine With Carboplatin and Paclitaxel for Newly Diagnosed Ovarian Cancer	Neoadjuvant Azacitidine With Carboplatin and Paclitaxel; 20mg / 40mg/ 75mg per m2 SQ daily x7d	phase I
	(lack of eligible patients)			stage III or IV epithelial ovarian cancer (EOC), fallopian tube cancer (FTC), or primary peritoneal cancer (PPC)
NCT00529022	completed	Azacitidine and Valproic Acid Plus Carboplatin in Patients With Ovarian Cancer	AZA: 75 mg/m^2 Subcutaneous Injection or by vein Daily for 5 Days.	phase I; platinum resistant
			VA: 40 mg/kg by mouth Daily for 7 days.	advanced solid tumor
			Carbo: AUC 2 by vein on Days 3 and 10 over 60 Minutes.
NCT02811497	recruiting	Study of Azacitidine and Durvalumab in Advanced Solid Tumors (METADUR)	AZA: 300 mg PO daily for 14 consecutive days of every 28 day cycle for 3 cycles.	phase II
			Durvalumab: intravenously (by vein) at a fixed dose of 1500 mg (over 1 hour) on Day 1 of every 28 day cycle for 12 months or until disease progression.	advanced unresectable solid tumor: Microsatellite Stable Colorectal Carcinoma (MSS-CRC) Platinum Resistant EOC, Estrogen Receptor Positive and HER2 Negative Breast Cancer
NCT02900560	recruiting	Study of Pembrolizumab With or Without CC-486 (oral azacytidine) in Patients With Platinum-resistant Ovarian Cancer	CC-486 100 mg once a day, 21 days on, 7 days off combined with Pembrolizumab 200 mg IV every 21 days	phase II
			CC-486 100 mg twice a day, 21 days on, 7 days off combined with Pembrolizumab 200 mg IV every 21 days	platinum resistant EOC, FTC or PPC
			CC-486 300 mg once a day, 14 days on and 14 days off combined with Pembrolizumab 200 mg IV every 21 days
			CC-486 300 mg once a day, 21 days on, 7 days off combined with Pembrolizumab 200 mg IV every 21 days
NCT00748527	withdrawn	Carboplatin With or Without Decitabine in Treating Patients With Progressive, Advanced Ovarian Epithelial Cancer, Fallopian Tube Cancer, or Primary Peritoneal Cancer	Patients receive carboplatin IV over 30-60 minutes on day 1.	phase II
	(hyper-sensitivity)		Patients receive decitabine IV over 6 hours on day 1 and carboplatin IV over 30-60 minutes on day 8.	advanced EOC, FTC or PPC
NCT01673217	completed	Decitabine, Vaccine Therapy, and Pegylated Liposomal Doxorubicin Hydrochloride in Treating Patients With Recurrent Ovarian Epithelial Cancer, Fallopian Tube Cancer, or Peritoneal Cancer	Patients receive decitabine IV over 3 hours on day 1, pegylated liposomal doxorubicin hydrochloride IV on day 8, and NY-ESO-1 peptide vaccine emulsified in incomplete Freund's adjuvant and sargramostim subcutaneously on day 15. Treatment repeats every 28 days for 4 courses in the absence of disease progression or unacceptable toxicity.	phase I
				relapsed EOC (incl FTC and PPC) who will receive liposomal doxorubicin as salvage therapy for recurrent disease
NCT00477386	completed	Trial of Decitabine as a Sensitizer to Carboplatin in Platinum Resistant Recurrent Ovarian Cancer	Decitabine at escalating dose levels will be given X 5 days followed by Carboplatin given on Day 8.	phase I and phase II
			Dose level 1: 10mg/m2 IV QD X 5 days Dose level 2: 20mg/m2 IV QD X 5 days Dose level -1: Carboplatin AUC 4.	recurrent platinum-resistant or platinum-refractory EOC, FTC or PPC.
NCT02901899	recruiting	Guadecitabine and Pembrolizumab in Treating Patients With Recurrent Ovarian, Primary Peritoneal, or Fallopian Tube Cancer	Patients receive guadecitabine SC on days 1-4 and pembrolizumab IV over 30 minutes on day 5. Courses repeat every 21 days in the absence of disease progression or unacceptable toxicity.	phase II
				recurrent EOC, FTC, PPC
NCT03017131	recruiting	Genetically Modified T Cells and Decitabine in Treating Patients With Recurrent or Refractory Ovarian, Primary Peritoneal, or Fallopian Tube Cancer	COURSE 1: Patients receive decitabine IV daily over 1 hour on days 1-3, cyclophosphamide IV over 2 hours on days 5 and 6, and genetically engineered NY-ESO-1-specific T lymphocytes IV and IP on day 9. Patients also receive aldesleukin SC BID on days 10-23.	phase I
			COURSE 2: Patients receive decitabine IV daily over 1 hour on days 31-33, genetically engineered NY-ESO-1-specific T lymphocytes IV and IP on day 37, and aldesleukin SC BID on days 38-51.	recurrent EOC, FTC, PPC
NCT01478685	completed	A Phase 1 Study of CC-486 as a Single Agent and in Combination With Carboplatin or ABI-007 (paclitaxel protein bound particles) in Subjects With Relapsed or Refractory Solid Tumors	Experimental: Arm A: CC-486 plus Carboplatin CC-486 will be administered orally at doses between 100-300 mg daily for either 14 or 21 days depending on tolerability. Carboplatin will be given by intravenous (IV) infusion once every 21 Days at a dosage of AUC x 4.	phase I
			Experimental: Arm B: CC-486 plus ABI-007 CC-486 will be administered orally at doses between 100-300 mg daily for either 14 or 21 days depending on tolerability ABI-007 will be administered by intravenous (IV) infusion on two of every three weeks at a dosage of 100 mg/m^2	relapsed or refractory advanced unresectable solid tumors
			Experimental: Arm C: CC-486 CC-486 will be administered orally at doses between 100-300 mg daily for either 14 or 21 days depending on tolerability
NCT02159820	recruiting	Lower Dose Decitabine (DAC)-Primed TC (Carboplatin-Paclitaxel) Regimen in Ovary Cancer (DAC and CT)	Drug: Decitabine (DTC Arm) Patients in DTC arm will receive lower-dose decitabine (7 mg/m2) administered intravenously within 1 hour for a consecutive 5 days, followed by TC regimen on day 6.	phase II (DTC arm) and phase III (TC arm)
			Drug: Paclitaxel and Carboplatin (TC Arm) The TC arm consisted of paclitaxel 150 mg/m2 administered intravenously (IV) over 3 hours followed by carboplatin (area under the curve [AUC] 5) administered by IV over 30 to 60 minutes both on day 1 of a 3-week schedule. Dose reductions were allowed depending on hematologic or nonhematologic toxicity, as follows: carboplatin AUC4; paclitaxel 135 mg/m2. P…	new diagnosis stage II-IV EOC, FTC or PPC
NCT02223052	active, not recruiting	Bioequivalence & Food Effect Study in Patients With Solid Tumor or Hematologic Malignancies	Experimental: CC-486 Arm 1 (Oral Azacitidine) Dosing Sequence 1 Two 150-mg tablets of CC-486 under fasting condition on PK dosing Day 1, followed by one 300-mg tablet of CC-486 on PK dosing Day 2; If PI chooses to treat the patient in the extension phase with Azacitidine, Vidaza (Azacitidine for Injection) 75 mg/m2 intravenously (IV) or subcutaneously (SC) daily x 7 days every 4 weeks for less th…	phase I
			Experimental: CC-486 Arm 2 (Oral Azacitidine) Dosing Sequence 1 One 300-mg tablet of oral CC-486 under fasting condition on PK dosing Day 1, followed by one 300-mg tablet of oral CC-486 under fed condition on PK dosing Day 2; If PI chooses to treat the patient in the extension phase with Azacitidine, Vidaza (Azacitidine for Injection) 75 mg/m2 intravenously (IV) or subcutaneously (SC) daily x 7 d…	hematologic or solid tumor malignancies, excluding gastrointestinal tumors and tumors that have originated or metastasized to the liver for which no standard treatment exists or have progressed or recurred following prior therapy
			Experimental: CC-486 Arm 1 (Oral Azacitidine) Dosing Sequence 2 One 300-mg tablets of CC-486 under fasting condition on PK dosing Day 1, followed by two 150-mg tablets on PK dosing Day 2; If PI chooses to treat the patient in the extension phase with Azacitidine, Vidaza (Azacitidine for Injection) 75 mg/m2 intravenously (IV) or subcutaneously (SC) daily x 7 days every 4 weeks for less than or equ…
			Experimental: CC-486 Arm 2 (Oral Azacitidine) Dosing Sequence 2 One 300-mg tablet of oral CC-486 under fed condition on PK dosing Day 1, followed by one tablet of 300-mg oral CC-486 under fasted conditions on PK dosing Day 2; if PI chooses to treat the patient in the extension phase with Azacitidine, Vidaza (Azacitidine of Injection) 75 mg/m2 intravenously (IV) or subcutaneously (SC) daily x 7 da…
NCT01696032	completed	SGI-110 in Combination With Carboplatin in Ovarian Cancer (SGI-110)	Experimental: SGI-110 + Carboplatin Part 1: Patients will be dosed with SGI-110 and carboplatin	phase II
			Experimental: SGI-110 + carboplatin or TC Part 2: Patients will be randomized to receive SGI-110 and carboplatin or Treatment of Choice (TC). TC is at the discretion of the investigator and can be one of three standard of care treatments (topotecan, paclitaxel or pegylated liposomal doxorubicin).	platinum-resistant recurrent EOC, FTC or PPC
NCT03467178	not yet recruiting	Study on Decitabine Plus Carboplatin Versus Physician's Choice Chemotherapy in Recurrent, Platinum-resistant Ovarian Cancer (MITO29)	Experimental: Decitabine plus Carboplatin Carboplatin AUC 5 d 8 q 28 plus Decitabine 10 mg/mq iv d1-5 q 28	phase II
			Standard Treatment Pegylated Liposomal Doxorubicin 40 mg/mq q 28 or Gemcitabine 1000 mg/mq dd 1, 8, 15 q 28 or Weekly Paclitaxel 80 mg/ m2 dd 1, 8, 15 q 28	platinum-resistant recurrent EOC, FTC or PPC
NCT03206047	suspended - pending amendment	Atezolizumab, Guadecitabine, and CDX-1401 Vaccine in Treating Patients With Recurrent Ovarian, Fallopian Tube, or Primary Peritoneal Cancer	Experimental: Cohort I (atezolizumab) Patients receive atezolizumab IV over 30-60 minutes on days 1 and 15. Treatment repeats every 28 days for up to 24 courses in the absence of disease progression or unacceptable toxicity.	phase I and phase II
			Experimental: Cohort II (guadecitabine, atezolizumab) Patients receive guadecitabine SC on days 1-5. Treatment repeats every 28 days for up to 6 courses in the absence of disease progression or unacceptable toxicity. Patients also receive atezolizumab IV over 30-60 minutes on days 8 and 22. Treatment repeats every 28 days for up to 24 courses in the absence of disease progression or unacceptable …	platinum-resistant recurrent EOC, FTC or PPC
			Experimental: Cohort III (guadecitabine, atezolizumab, CDX-1401 vaccine) Patients receive guadecitabine and atezolizumab as in Cohort II. Patients also receive CDX-1401 vaccine IV on day 15 and poly ICLC SC on days 14-15. Treatment repeats every 28 days for up to 6 courses in the absence of disease progression or unacceptable toxicity.
NCT00976183	terminated	Paclitaxel, Carboplatin and Vorinostat for the Treatment of Advanced Stage Ovarian Carcinoma	Vorinostat will start at 200 mg QD on weeks 1 and 3, and escalating to 300 mg QD after safety has been evaluated following 2 cycles of treatment. If safety is acceptable, then the following patients could be treated at 400 mg QD on weeks 1 and 3.	phase I and phase II
	(toxicities)			Stage III/IV EOC, FTC, PPC without prior chemotherapy or radiation
NCT00910000	terminated	Vorinostat, Carboplatin and Gemcitabine in Women With Recurrent, Platinum-Sensitive Ovarian Cancer	Experimental: Dose Level 1A Vorinostat: 200 mg taken orally once a day for the first two weeks of each three-week cycle	phase Ib/II
	(toxicities)		Experimental: Dose Level 2A Vorinostat: 300mg, taken orally once a day for the first two weeks of each three-week cycle	recurrent, platinum-sensitive EOC, FTC, PPC
			Experimental: Dose Level 1B Vorinostat: 200mg, taken orally twice a day for days 1-3 and days 8-10 of every three week cycle
			Experimental: Dose Level 1C Vorinostat: 200mg, taken orally twice a day for days 1, 2, 8 and 9 of every three week cycle
			Experimental: Dose Level 1D Vorinostat: 300mg, taken orally once a day for days 1 and 2 of every three week cycle
			Experimental: Dose Level 2D Vorinostat: 400mg, taken orally once a day for days 1 and 2 of every three week cycle
NCT00132067	completed	Vorinostat in Treating Patients With Recurrent or Persistent Ovarian Epithelial or Primary Peritoneal Cavity Cancer	Patients receive oral vorinostat twice daily on days 1-14. Courses repeat every 21 days in the absence of disease progression or unacceptable toxicity.	phase II
				recurrent or persistent EOC or PPC
NCT00045006	completed	Suberoylanilide Hydroxamic Acid in Treating Patients With Advanced Cancer	The initial 15-20 patients (in the solid tumor or multiple myeloma or lymphoma stratum) receive suberoylanilide hydroxamic acid (SAHA) IV over 2 hours on day 1 of week 0 and then orally once or twice daily beginning on day 1 of week 1. All remaining patients receive oral SAHA once or twice daily beginning on day 1 of week 1. Courses repeat every 4 weeks for up to 1 year in the absence of disease …	phase I
			In each stratum, cohorts of 3-6 patients receive escalating doses of SAHA until the maximum tolerated dose (MTD) is determined. The MTD is defined as the dose preceding that at which at least 2 of 3 or 2 of 6 patients experience dose-limiting toxicity.	advanced solid tumors or hematologic malignancies
NCT01249443	completed	Paclitaxel and Carboplatin in Treating Patients With Metastatic or Recurrent Solid Tumors and HIV Infection	Patients receive paclitaxel IV over 3 hours and carboplatin IV over 30 minutes on day 3. Treatment repeats every 21 days for up to 6 courses in the absence of disease progression or unacceptable toxicity.	phase I
			Before February 1, 2013, patients also received vorinostat PO once daily on days 1-5 with paclitaxel and carboplatin	metastatic or recurrent solid tumors and human immunodeficiency virus (HIV) infection
NCT03345485	recruiting	Study of the Safety, Pharmacokinetics and Efficacy of EDO-S101, in Patients With Advanced Solid Tumors	Phase 1: Schedule A: Tinostamustine (EDO-S101), IV, 60mg/m2 up to 150mg/m2 Day 1 and 15 of each 28 day cycle Schedule B: Tinostamustine (EDO-S101, IV, 60mg/m2 up to 150mg/m2 Day 1, 8 and 15 of each 28 day cycle	phase I and phase II
			Phase 2: The RP2D and selected schedule will be further investigated in patients with specific types of solid tumors: relapsed/refractory SCLC, soft tissue sarcoma, non-Kit GIST, triple negative breast, and ovarian cancers.	advanced or metastatic solid tumors
NCT02307240	recruiting	Open Label, Multi-center Study to Assess the Safety, Tolerability and Pharmacokinetics of CUDC-907 in Subjects With Advanced/Relapsed Solid Tumors	60 mg/day CUDC-907, oral administration, five days on/two days off until disease progression or other discontinuation criteria are met.	phase I
				advanced solid tumor
NCT02915523	active, not recruiting	Phase 1b/2 Study of Avelumab With or Without Entinostat in Patients With Advanced Epithelial Ovarian Cancer	Active Comparator: Entinostat plus Avelumab Avelumab is administered intravenously (IV) on Day 1 of each 14-day cycle in combination with Entinostat administration on D1 and D8 of each cycle at the Maximum tolerated Dose (MTD)/RP2D as determined in the Phase Ib (Dose Determination) part of the study.	phase I and phase II
			Placebo Comparator: Placebo plus Avelumab Avelumab is administered intravenously (IV) on Day 1 of each 14-day cycle in combination with placebo administered on D1 and D8 of each cycle.	refractory or recurrent EOC
NCT00020579	completed	MS-275 in Treating Patients With Advanced Solid Tumors or Lymphoma	Patients receive oral MS-275 once on day 1. Courses repeat every 2 weeks (every 2-week schedule).	phase I
			Alternatively, patients receive oral MS-275 once on days 1, 8, 15, and 22 (weekly schedule). Courses repeat every 6 weeks. Treatment for both schedules continues in the absence of disease progression or unacceptable toxicity.
			Cohorts of 3-6 patients receive escalating doses of MS-275 on the every 2-week schedule until the maximum tolerated dose (MTD) is determined. Once the MTD for the every 2-week schedule is determined, patients receive treatment on the weekly schedule as above. The MTD is then determined for the weekly schedule. The MTD for both schedules is defined as the dose preceding that at which at least 2 of…	advanced solid tumors or lymphoma
NCT00993616	completed	Belinostat and Carboplatin in Treating Patients With Recurrent or Persistent Ovarian Epithelial Cancer, Fallopian Tube Cancer, or Primary Peritoneal Cancer That Did Not Respond to Carboplatin or Cisplatin	Patients receive belinostat IV over 30 minutes on days 1-5 and carboplatin IV over 30-60 minutes on day 3. Treatment repeats every 21 days for up to 6 courses in the absence of disease progression or unacceptable toxicity	phase II
			Patients who are clinically responding or who, in the opinion of their physician, would continue to benefit from treatment may continue treatment beyond 6 courses	recurrent or persistent EOC, FTC, PPC
NCT00421889	completed	A Study of Belinostat + Carboplatin or Paclitaxel or Both in Patients With Ovarian Cancer in Need of Relapse Treatment	Belinostat: 1000 mg/m2 days 1-5 in a 21 day cycle; IV Paclitaxel: Administered IV 2-3 hours after belinostat infusion on day 3 in a 21-day cycle	phase I and phase II
			Carboplatin: Administered IV infusion after paclitaxel on day 3 in a 21-day cycle	solid tumors; ovarian and bladder tumors
NCT00413075	completed	Study of Oral PXD101 in Patients With Advanced Solid Tumors or Lymphoma	oral belinostat dosed once or twice daily at continuous and discontinuous dosing schedules.	phase I
				refractory solid tumors
NCT00413322	completed	Study of PXD101 Alone and in Combination With 5-Fluorouracil (5-FU) in Patients With Advanced Solid Tumors	belinostat: 300, 600, or 1000 mg/m2 belinostat IV for 5 days every 21 days starting with cycle 1	phase I
			5-Fluorouracil (5-FU): 250, 500, 750, or 1000 mg/m2/d of 5-FU starting with cycle 2 onwards in combination with belinostat. Starting on day 2, 5-FU is administered as a continuous 96 hour infusion.	advanced adenocarcinoma
